# Supplementary material for: I-BLEND, a campus-scale commercial and residential buildings electrical energy dataset
Source: Sci Data. 2019 Feb 19;6:190015. doi: 10.1038/sdata.2019.15 (PMC6422068; doi:10.1038/sdata.2019.15)
Supplement: Supplementary file 1 [file sdata201915-isa1.zip]

Archive with 3 entries (3 files):
- i_Investigation.txt
- s_Rashid372C_study.txt
- a_Rashid372C_assay.txt
