# Supplementary material for: I-BLEND, a campus-scale commercial and residential buildings electrical energy dataset
Source: Sci Data. 2019 Feb 19;6:190015. doi: 10.1038/sdata.2019.15 (PMC6422068; doi:10.1038/sdata.2019.15)
Supplement: Supplementary file 1 [file sdata201915-isa1.zip › i_Investigation.txt]

# Investigation File generated for Scientific Data with Investigation File Authoring Tool version 0.1.0 on 15/01/2019 - This metadata file is CC0
ONTOLOGY SOURCE REFERENCE
Term Source Name	GAZ	ERO	OBI	ENVO	BAO
Term Source File	http://data.bioontology.org/ontologies/GAZ	http://data.bioontology.org/ontologies/ERO	http://data.bioontology.org/ontologies/OBI	http://data.bioontology.org/ontologies/ENVO	http://data.bioontology.org/ontologies/BAO
Term Source Version	$Revision: 1.512 $	2013-08-02	2014-08-18		2.0
Term Source Description	Gazetteer	Eagle-I Research Resource Ontology	Ontology for Biomedical Investigations	Environment Ontology	BioAssay Ontology
INVESTIGATION
Investigation Identifier
Investigation Title
Investigation Description
Investigation Submission Date
Investigation Public Release Date
INVESTIGATION PUBLICATIONS
Investigation PubMed ID
Investigation Publication DOI
Investigation Publication Author List
Investigation Publication Title
Investigation Publication Status
Investigation Publication Status Term Accession Number
Investigation Publication Status Term Source REF
INVESTIGATION CONTACTS
Investigation Person Last Name
Investigation Person Mid Initials
Investigation Person First Name
Investigation Person Address
Investigation Person Phone
Investigation Person Fax
Investigation Person Email
Investigation Person Affiliation
Investigation Person Roles
Investigation Person Roles Term Accession Number
Investigation Person Roles Term Source REF
STUDY
Study Identifier	10.1038/sdata.2019.15
Study Title	I-BLEND, a campus-scale commercial and residential buildings electrical energy dataset
Study Submission Date	02/10/2018
Study Public Release Date	19/02/2019
Study Description	http://www.nature.com/articles/sdata201915#abstract
Study File Name	s_Rashid372C_study.txt
Comment[Subject Keywords]	//;//;//;//;///
Comment[Manuscript Licence]	CC BY-4.0
Comment[Experimental Metadata Licence]	CC0
Comment[Supplementary Information File Name]	
Comment[Supplementary Information File Type]	x-zip-compressed
Comment[Supplementary Information File URL]	http://www.nature.com/articles/sdata201915#supplementary-information
Comment[Data Repository]	figshare
Comment[Data Record Accession]	doi:10.6084/m9.figshare.c.3893581
Comment[Data Record URI]	https://doi.org/10.6084/m9.figshare.c.3893581
STUDY DESIGN DESCRIPTORS
Study Design Type	data collection and processing objective	time series design	observation design
Study Design Type Term Accession Number	ERO:0100087	OBI:0500020	OBI:0300311
Study Design Type Term Source REF	ERO	OBI	OBI
STUDY PUBLICATIONS
Study PubMed ID
Study Publication DOI
Study Publication Author List
Study Publication Title
Study Publication Status
Study Publication Status Term Accession Number
Study Publication Status Term Source REF
STUDY FACTORS
Study Factor Name	building
Study Factor Type	building
Study Factor Type Term Accession Number	ENVO:00000073
Study Factor Type Term Source REF	ENVO
STUDY ASSAYS
Study Assay Measurement Type	power supply
Study Assay Measurement Type Term Accession Number	OBI:0400142
Study Assay Measurement Type Term Source REF	OBI
Study Assay Technology Type	data acquisition system
Study Assay Technology Type Term Accession Number	ERO:0000948
Study Assay Technology Type Term Source REF	ERO
Study Assay Technology Platform	instrument; manufacturer
Study Assay File Name	a_Rashid372C_assay.txt
STUDY PROTOCOLS
Study Protocol Name	Metering and data-collection setup	Data collection from building level meters	Occupancy data
Study Protocol Type	experimental design method	information acquisition	information acquisition
Study Protocol Type Term Accession Number	BAO:0002336	OBI:0600013	OBI:0600013
Study Protocol Type Term Source REF	BAO	OBI	OBI
Study Protocol Description			
Study Protocol URI	""	""	""
Study Protocol Version			
Study Protocol Parameters Name	""	instrument; manufacturer	instrument; manufacturer
Study Protocol Parameters Name Term Accession Number	""	""	""
Study Protocol Parameters Name Term Source REF	""	""	""
Study Protocol Components Name	""	""	""
Study Protocol Components Type	""	""	""
Study Protocol Components Type Term Accession Number	""	""	""
Study Protocol Components Type Term Source REF	""	""	""
STUDY CONTACTS
Study Person Last Name	Rashid	Singh	Singh
Study Person First Name	Haroon	Pushpendra	Amarjeet
Study Person Mid Initials			
Study Person Email	haroonr@iiitd.ac.in	""	""
Study Person Phone			
Study Person Fax			
Study Person Address			
Study Person Affiliation	Computer Science and Engineering, OKhla Phase III, IIIT Delhi, New Delhi, 110020 India	Computer Science and Engineering, OKhla Phase III, IIIT Delhi, New Delhi, 110020 India	Computer Science and Engineering, OKhla Phase III, IIIT Delhi, New Delhi, 110020 India
Study Person Roles			
Study Person Roles Term Accession Number			
Study Person Roles Term Source REF			
Comment[Study Person ORCID]			
Comment[Funder]			
Comment[FundRef ID]			
Comment[Funder Term Source REF]			
Comment[Grant Identifier]			
