# Supplementary material for: I-BLEND, a campus-scale commercial and residential buildings electrical energy dataset
Source: Sci Data. 2019 Feb 19;6:190015. doi: 10.1038/sdata.2019.15 (PMC6422068; doi:10.1038/sdata.2019.15)
Supplement: Supplementary file 1 [file sdata201915-isa1.zip › s_Rashid372C_study.txt]

Source Name	Characteristics[geographical location]	Term Source REF	Term Accession Number	Characteristics[environment type]	Term Source REF	Term Accession Number	Protocol REF	Sample Name	Factor Value[building]
Indraprastha Institute of Information Technology Delhi	Delhi	GAZ	GAZ:00010495	anthropogenic habitat	ENVO	ENVO:00002031	Metering and data-collection setup	ACB	Academic Building
Indraprastha Institute of Information Technology Delhi	Delhi	GAZ	GAZ:00010495	anthropogenic habitat	ENVO	ENVO:00002031	Metering and data-collection setup	BH	Boy's Dormitory Buidling
Indraprastha Institute of Information Technology Delhi	Delhi	GAZ	GAZ:00010495	anthropogenic habitat	ENVO	ENVO:00002031	Metering and data-collection setup	DB	Dining Building
Indraprastha Institute of Information Technology Delhi	Delhi	GAZ	GAZ:00010495	anthropogenic habitat	ENVO	ENVO:00002031	Metering and data-collection setup	GH	Girl's Dormitory Building
Indraprastha Institute of Information Technology Delhi	Delhi	GAZ	GAZ:00010495	anthropogenic habitat	ENVO	ENVO:00002031	Metering and data-collection setup	LB	Library Building
Indraprastha Institute of Information Technology Delhi	Delhi	GAZ	GAZ:00010495	anthropogenic habitat	ENVO	ENVO:00002031	Metering and data-collection setup	LCB	Lecture Building
Indraprastha Institute of Information Technology Delhi	Delhi	GAZ	GAZ:00010495	anthropogenic habitat	ENVO	ENVO:00002031	Metering and data-collection setup	SRB	Facilties Building
