# Supplementary material for: I-BLEND, a campus-scale commercial and residential buildings electrical energy dataset
Source: Sci Data. 2019 Feb 19;6:190015. doi: 10.1038/sdata.2019.15 (PMC6422068; doi:10.1038/sdata.2019.15)
Supplement: Supplementary file 1 [file sdata201915-isa1.zip › a_Rashid372C_assay.txt]

Sample Name	Protocol REF	Parameter Value[instrument]	Parameter Value[manufacturer]	Assay Name	Raw Data File	Comment[Data Repository]	Comment[Data Record Accession]	Comment[Data Record URI]
ACB	Data collection from building level meters	EM6400 panel meter	Schneider	building level meter data from ACB	energy_dataset.zip	figshare	doi:10.6084/m9.figshare.c.3893581	https://doi.org/10.6084/m9.figshare.c.3893581
BH	Data collection from building level meters	EM6400 panel meter	Schneider	building level meter data from BH	energy_dataset.zip	figshare	doi:10.6084/m9.figshare.c.3893581	https://doi.org/10.6084/m9.figshare.c.3893581
DB	Data collection from building level meters	EM6400 panel meter	Schneider	building level meter data from DB	energy_dataset.zip	figshare	doi:10.6084/m9.figshare.c.3893581	https://doi.org/10.6084/m9.figshare.c.3893581
GH	Data collection from building level meters	EM6400 panel meter	Schneider	building level meter data from GH	energy_dataset.zip	figshare	doi:10.6084/m9.figshare.c.3893581	https://doi.org/10.6084/m9.figshare.c.3893581
LB	Data collection from building level meters	EM6400 panel meter	Schneider	building level meter data from LB	energy_dataset.zip	figshare	doi:10.6084/m9.figshare.c.3893581	https://doi.org/10.6084/m9.figshare.c.3893581
LCB	Data collection from building level meters	EM6400 panel meter	Schneider	building level meter data from LCB	energy_dataset.zip	figshare	doi:10.6084/m9.figshare.c.3893581	https://doi.org/10.6084/m9.figshare.c.3893581
SRB	Data collection from building level meters	EM6400 panel meter	Schneider	building level meter data from SRB	energy_dataset.zip	figshare	doi:10.6084/m9.figshare.c.3893581	https://doi.org/10.6084/m9.figshare.c.3893581
ACB	Occupancy data	Access Point	Cisco	building level meter data from ACB	IIITD_occupancy_dataset.zip	figshare	doi:10.6084/m9.figshare.c.3893581	https://doi.org/10.6084/m9.figshare.c.3893581
BH	Occupancy data	Access Point	Cisco	building level meter data from BH	IIITD_occupancy_dataset.zip	figshare	doi:10.6084/m9.figshare.c.3893581	https://doi.org/10.6084/m9.figshare.c.3893581
DB	Occupancy data	Access Point	Cisco	building level meter data from DB	IIITD_occupancy_dataset.zip	figshare	doi:10.6084/m9.figshare.c.3893581	https://doi.org/10.6084/m9.figshare.c.3893581
GH	Occupancy data	Access Point	Cisco	building level meter data from GH	IIITD_occupancy_dataset.zip	figshare	doi:10.6084/m9.figshare.c.3893581	https://doi.org/10.6084/m9.figshare.c.3893581
LB	Occupancy data	Access Point	Cisco	building level meter data from LB	IIITD_occupancy_dataset.zip	figshare	doi:10.6084/m9.figshare.c.3893581	https://doi.org/10.6084/m9.figshare.c.3893581
LCB	Occupancy data	Access Point	Cisco	building level meter data from LCB	IIITD_occupancy_dataset.zip	figshare	doi:10.6084/m9.figshare.c.3893581	https://doi.org/10.6084/m9.figshare.c.3893581
SRB	Occupancy data	Access Point	Cisco	building level meter data from SRB	IIITD_occupancy_dataset.zip	figshare	doi:10.6084/m9.figshare.c.3893581	https://doi.org/10.6084/m9.figshare.c.3893581
